# Supplementary material for: A Mouse Model for Osseous Heteroplasia
Source: PLoS One. 2012 Dec 19;7(12):e51835. doi: 10.1371/journal.pone.0051835 (PMC3526487; doi:10.1371/journal.pone.0051835)
Supplement: Table S1 — Paper review of SCO and genetic mutations in AHO/PHP1a. (XLSX) [file pone.0051835.s001.xlsx]

## Sheet:  Table S1 and footnote
author	year	ref	number of patients	clinical phenotype	genetic mutation nucleic acid	genetic mutation amino acid	genetic mutation exon	fibromas present Y/N	SCO present Y/N	SCO details	comments
Adegbite	2008	4	2/6 AHO with SCO patients had mutations	O/S/RF/B	N/S	N/S	EXON 7	N	Y	non traumatic	AHO
			5/7 PHP1A patients with SCO had mutations	S/O/RF/B/MR/PTH	N/S	N/S	EXON 7/10	N	Y	superficial dermal multiple or single plaque	PHP1A
			3/14 with Osteoma Cutis had mutations	no AHO symptoms				N	Y	osteomas	Osteoma cutis
Lebrun	2010	7	1	PTH	85C>T		EXON 1	N	7	onset 7 yrs	PHP1A
			1	PTH	139+1G>C		Splice junction INTRON 1	N	Y	multiple inflammatory 7mnths - 4 yr	PHP1A
			1	PTH	345-346 INS T		EXON 5	N	Y	multiple SCOs	PHP1A
			1	PTH	565-568 DEL GACT		EXON 7/10	N	Y	2-27 yr	PHP1A
			1	PTH	C1039G>Q		Splice junction INTRON 12	N	Y	4 mnths multiple SCOs	PHP1A
Eddy	2000	42	1/2	PTH/O/MR/RF/B	N/I	N/I	N/I	N	Y	6 mnths - 2 yr multiple SCOs	PHP1A
Nwosu	2009	43	1	S/B	85C>T	Q29X	EXON1	N	Y	7 yr abdomen	AHO
Pohlenz	2003	44	2	MR/O/S/RF/B/PTH		L338N	EXON 12	N	N/S		PHP1A
				MR/O/S/RF/B		L338N	EXON 12	N	N/S		AHO
Ahrens review	2001	12	29	PHP1A			EXON 2	N	y	SCOs in 9/29 of patients	PHP1A
				PHP1A		A102V	EXON 4	N	y	SCOs in 9/29 of patients	PHP1A
				PHP1A		A102E	EXON 4	N	y	SCOs in 9/29 of patients	PHP1A
				PHP1A		P115L	EXON 5	N	y	SCOs in 9/29 of patients	PHP1A
				PHP1A		R165C	EXON 6	N	y	SCOs in 9/29 of patients	PHP1A
				PHP1A	189/190 DEL GACT		EXON 7	N	y	SCOs in 9/29 of patients	PHP1A
				PHP1A		R231E	EXON 9	N	y	SCOs in 9/29 of patients	PHP1A
				PHP1A		A298P	EXON 11	N	y	SCOs in 9/29 of patients	PHP1A
				PHP1A	INS A codon 299		EXON 11	N	y	SCOs in 9/29 of patients	PHP1A
				PHP1A		R336W	EXON 12	N	y	SCOs in 9/29 of patients	PHP1A
				PHP1A		H357L	EXON 13	N	y	SCOs in 9/29 of patients	PHP1A
				PHP1A	DEL AAC codon 337		EXON 13	N	y	SCOs in 9/29 of patients	PHP1A
Kacerovska	2008	41	4 f rom 2 families	B	C.802G>T	E268X	EXON 10	Y 1 CAF	Y	multiple SCOs limbs and digits	AHO, CAF calcifying aponeurotic fibroma
				O/S/RF/B/PTH	C.802G>T	E268X	EXON 10	N	Y	multiple abdomen, limbs and scalp	PHP1A
					C.103C>T		EXON 1	N	Y	multiple SCOs hands	AHO
				PTH	C.103C>T	Q35X	EXON 2	N	Y	multiple SCOs lower limbs	PHP1A
Gelfand	2006	45	1	RF/B/PTH	546 DEL C	184X	EXON 7	N	Y	extensive SCOs lower limbs, buttocks and back	PHP1A
Patten	1990	46	2	PHP1A	C.A>G	M1V inhibition of translation	EXON 1	N/S	N/S		PHP1A
				AHO	C1A>G	M1V inhibition of translation	EXON 1	N/S	N/S		AHO
Ahmed	1998	47	8	PHP1A	C.1A>G	M1V inhibition of translation	EXON 1	N	Y	90% of patients had SCOs	PHP1A
				PHP1A		P115S	EXON 5	N	Y	90% of patients had SCOs	PHP1A
				PHP1A		E59V	EXON 10	N	Y	90% of patients had SCOs	PHP1A
Warner	1997	48	1	0/S/B/MR/PTH		S250R	EXON 10	N	Y	age of onset 10 yr	PHP1A
Warner	1998	49	1	S/MR/B/O/RF		R258W	EXON 10	N	N/S		AHO
Iiri	1994	50	2	PTH		A366S	EXON 13	N	N/S		PHPIA
Aldred	2000	51	2	S/RF/B/MR/PTH	C.366-469 duplication		EXON 13	N	N/S		PHP1A
					C.366-469 duplication		EXON 14	N	N/S		PHP1A
Schwindinger	1994	52	1	S/O/B/MR/PTH		R385H	EXON 13	N	N/S		PHP1A
Weinstein	1990	53	2		INTRON 10-11 G>C		INTRON 10-11	N	N/S		AHO
Yu	1999	54	1/4		2BP DEL CODON 205		EXON 8	N	Y	large palpable SCOs	AHO
				PTH	2BP DEL CODON 205		EXON 8	N	N		PHP1A
				PTH	2BP DEL CODON 205		EXON 8	N	N		PHP1A
				PTH	2BP DEL CODON 205		EXON 8	N	N		PHP1A
			2/2	PTH	2BP DEL CODON 100		EXON 4	N	Y	Osteomas	PHP1A
				PTH	2BP DEL CODON 101		EXON 5	N	Y	Osteomas	PHP1A
Weinstein	1992	55	1		4BP DELN		EXON 7	N	N/S		AHO
Wilson	1994	56	1	S/RF/B/MR/PTH	G>A donor splice site		EXON 5	N	Y		PHP1A
Shapira	1996	57	2	PTH	DEL C		EXON 5	N	N/S		PHP1A
				PTH	C267INSC		EXON 10	N	N/S		PHP1A
Garavelli	2005	58	2	B/RF	C384C>T		EXON 13	N	Y		AHO
				B/RF/PTH	C384C>T		EXON 13	N	Y		PHP1A
Alvarez	2010	59	1	B/	139+1G>C splice site		EXON 1	N	Y		AHO
Klagge	2009	60	2		C.35	35X	EXON 1	N	N/S		AHO
					C.35	35X	EXON 1	N	N/S		PHP1A
Riepe	2005	61	1	RF/O/B/MR	C.364T>G	I 364S	EXON 5	N	Y	7 months Calcinosis Cutis	AHO
De Sanctis	2004	62	7/14	B/O/RF/PTH	C.83-84 INSA			N	Y	7 yr female	PHP1A
				MR/PTH	INS 2+3 +6 DEL AAGCT			N	Y	9 yr male	PHP1A
				B/O/RF/PTH	C.344 C>T			N	N	14 yr female	PHP1A
				B/RF/MR/PTH	C.344 DELC			N	Y	12 yr female	PHP1A
				O/RF/MR/PTH	C.348-349 INS C			N	N	5 yr male	PHP1A
				B/RF/MR/PTH	C. 366 DELC			N	N	5 yr female	PHP1A
				B/S/O/RF/MR/PTH	C.555 DEL C			N	Y	23 yr male	PHP1A
				S/O/RF/MR/PTH	C.555 DEL C			N	Y	23 yr female	PHP1A
				B/O/RF/MR/PTH	C.565-568 DEL GACT			N	Y	25 yr female	PHP1A
				B/O/S/RF/MR/PTH	C.565-568 DEL GACT			N	N	26 yr male	PHP1A
				B/S/O/RF/MR/PTH	C.565-568 DEL GACT			N	N	4 yr male	PHP1A
				B/O/RF/MR/PTH	C.861-862 DEL TG			N	N	5 yr female	PHP1A
				B/O/RF/PTH	C.1006 C>T	R336W	EXON 12	N	N		PHP1A
Linglart	2002	63	3/5 AHO with mutations	S/O/RF/	C.144 DEL 1BP			N	Y		AHO
				S/O/	C.89-90 DEL 4BP			N	Y		AHO
				S/O/		W154X		N	Y		AHO
					C.262 INS 4BP			N	N		AHO
				S/	C.189-190 DEL 4BP		EXON 7	N	N		AHO
			8/14 PHP1A with mutations	RF/B/S/PTH		R280K		N	N		PHP1A
				RF/B/O/PTH	C.189-190 DEL 4BP		EXON 7	N	Y
				RF/B/S/PTH	INTRON 6 Splice site			N	Y	plus brain calcification
				B/S/PTH		V159M	EXON 6	N	N
				RF/B/PTH	C.189-190 DEL 4BP		EXON 7	N	N
				RF/B/S/PTH	C.144 DEL 1BP			N	Y
				B/O/PTH	C.144 DEL 1BP			N	Y
				RF/B/O/S/PTH	C.89-90 DEL 4BP			N	Y
				RF/B/O/S/PTH	INTRON 9 Splice site			N	Y	plus brain calcification
				RF/B/S/PTH		W154X		N	N
				RF/B/O/S/PTH		W154X		N	Y
				RF/B/O/PTH		R342X		N	N
				RF/B/O/S/PTH		T391X		N	N
				RF/B/O/PTH	C. 262 INS 4BP			N	N
				RF/PTH		D156N		N	N
				RF/B/O/S/PTH	C.189-190 DEL 4BP		EXON 7	N	Y
				RF/O/PTH	C.189-190 DEL 4BP		EXON 7	N	N
Footnotes
SCO = subcutaneous ossification
AHO = Albright's hereditary osteodystrophy
PHP1A = pseudohypoparathryoidism type 1a
PTH = parathyroid hormone resistance
S = short stature
O = obese
RF = round facies
B = brachydactyly
MR = mental retardation
N/S = not stated
N/I = not identified
DEL = deletion
INS = insertion
CAF = calcifying aponeurotic fibroma
